# Supplementary material for: The Transcription Factor SsSR Mediates Ergosterol Biosynthesis and Virulence in Sclerotinia sclerotiorum
Source: J Fungi (Basel). 2025 Jul 5;11(7):509. doi: 10.3390/jof11070509 (PMC12299684; doi:10.3390/jof11070509)
Supplement: Supplementary file 1 [file jof-11-00509-s001.zip]

Archive with 7 entries (7 files):
- FIG.S1.tif
- FIG.S2.tif
- FIG.S3.tif
- FIG.S4.tif
- S1_Table.xlsx
- S2_Table.xlsx
- S3_data.pdf
