# Supplementary material for: The Transcription Factor SsSR Mediates Ergosterol Biosynthesis and Virulence in Sclerotinia sclerotiorum
Source: J Fungi (Basel). 2025 Jul 5;11(7):509. doi: 10.3390/jof11070509 (PMC12299684; doi:10.3390/jof11070509)
Supplement: Supplementary file 1 [file jof-11-00509-s001.zip › S1_Table.xlsx]

## Sheet: S1 Table.
Table S1. PCR primers used in this study
Primer name	Sequence (5’-3’)	Annotation
construction and identification of deletion mutant
SsSR-UP-PUCH18-F	CTTGCATGCCTGCAGGTCGAC GAAGACGTCATGACAAATAGCTATTGT	upstream fragment of SsSR
SsSR-UP-PUCH18-R	TCAATATCATCTTCTGTCGAC ATCGATGCTTGGGTAGAATAGGTAA	upstream fragment of SsSR
SsSR-D-PUCH18-F	GAGGTAATCCTTCTTTCTAGA AGTAGATGCCGACCGGGATC	downstream fragment of SsSR
SsSR-D-PUCH18-R	GGTACCCGGGGATCCTCTAGA CATGATAAGTATAATATAAGGAAGAAGCCTT	downstream fragment of SsSR
SsSR-U-YZ-F	ATGTGAGATGGTTTGAATGTCGTG	SsSR 5'upstream validation
SsSR-U-YZ-R	CGTTCCTGTCTGCTAATAAGAGTCA	SsSR 5'upstream validation
SsSR-D-YZ-F	GTGAATGCTCCGTAACACCCA	SsSR 3'upstream validation
SsSR-D-YZ-R	AGATGATTCGGTCTTCCTGGTC	SsSR 3'upstream validation
SsCYP51-UP-PUCH18-F	CTTGCATGCCTGCAGGTCGAC AATGATCTTTATGATCAATTCTCAGCA	upstream fragment of SsCYP51
SsCYP51-UP-PUCH18-R	TCAATATCATCTTCTGTCGAC ATTGACACGCGTGTATATTTCCG	upstream fragment of SsCYP51
SsCYP51-D-PUCH18-F	GAGGTAATCCTTCTTTCTAGA ATGAAAGGATTTAATGGGGGACA	downstream fragment of SsCYP51
SsCYP51-D-PUCH18-R	GGTACCCGGGGATCCTCTAGATAGAAAGATTAGAGTATGTCCGGTAGCA	downstream fragment of SsCYP51
SsCYP51-U-YZ-F	TAAGAGTCGTAAGGGCTTCGTCA	SsCYP51 5'upstream validation
SsCYP51-U-YZ-R	ACGACTAAACCAAAATAGGCATTCA	SsCYP51 5'upstream validation
SsCYP51-D-YZ-F	GCCTACAGGACACACATTCATCG	SsCYP51 3'upstream validation
SsCYP51-D-YZ-R	TAGAGCAGGAGAGACAATGGCGGCA	SsCYP51 3'upstream validation
HYG-YZ-F	CCTCTAAACAAGTGTACCTGTGCATTCTG	Hygromycin validation
HYG-YZ-R	GGAGCACTTTTTGGGCTTGGCTG	Hygromycin validation
construction and identification of complementation strain
SsSR-PCETNSF-F	ATTATTATGGAGAAACTCGAG TTTTCCGACGGCGGTTTG	SsSR complement
SsSR-PCETNSF-R	GTAGTCCATCCCGGGGGTACC ATCTGGTGGCGGTGCGGT	SsSR complement
SsSR-PCETNSF-C-F	TCCCGGACTGATGGGCTGCCTGTATC	SsSR complementary fragment
SsSR-PCETNSF-C-R	AAAGAAGGATTACCTCTAAACAAGTGTACCTGTGCA	SsSR complementary fragment
