# Supplementary material for: The Transcription Factor SsSR Mediates Ergosterol Biosynthesis and Virulence in Sclerotinia sclerotiorum
Source: J Fungi (Basel). 2025 Jul 5;11(7):509. doi: 10.3390/jof11070509 (PMC12299684; doi:10.3390/jof11070509)
Supplement: Supplementary file 1 [file jof-11-00509-s001.zip › S2_Table.xlsx]

## Sheet: S1 Table.
Table S2. RT-qPCR primers used in this study
Primer name	Sequence (5’-3’)	Annotation
RT-qPCR
SsCYP51-qpcr-F	ATTGGTCCCGCTATGGCTGA	RT-qPCR primers
SsCYP51-qpcr-R	CGTGGTAGAGAGAGGCGAAAGT	RT-qPCR primers
SsERG24-qpcr-F	CTTTACTTGGCGAGATTGATATCAA	RT-qPCR primers
SsERG24-qpcr-R	GCACATACAGTGTTTGGAAGGCT	RT-qPCR primers
SsERG5-qpcr-F	TTCACCTTCTTGTTTGCTTCTCA	RT-qPCR primers
SsERG5-qpcr-R	TGTTTGGTCGAACTCGTTTATCA	RT-qPCR primers
SsERG3-qpcr-F	ACCGATTGCTTCGTCTACTTCAT	RT-qPCR primers
SsERG3-qpcr-R	GGAAGACGTGGTAAGGAAGTGAT	RT-qPCR primers
SsTub-F	ATAACTTCGTTTTCGGTCAATCCG	RT-qPCR primers
SsTub-R	ATAACTTCGTTTTCGGTCAATCCG	RT-qPCR primers
